# Supplementary material for: A gut-activated NHR-86–CYP pathway mediates the neuroprotective effects of Enterococcus faecium probiotics in a nematode model of amyotrophic lateral sclerosis
Source: PLoS Biol. 2026 Jan 30;24(1):e3003627. doi: 10.1371/journal.pbio.3003627 (PMC12872002; doi:10.1371/journal.pbio.3003627)
Supplement: S1 Table — (XLSX) [file pbio.3003627.s017.xlsx]

## Sheet: E. faecium–Regulated
No.	gene	Sequence	Ec_1	Ec_2	Ec_3	Efm_1	Efm_2	Efm_3	Efm - P value	Ec - linear rlog reads	Efm - linear rlog reads	Efm - adjusted P value	Efm - log2 fold change
1	hrg-7	C15C8.3	413.065	361.511	402.649	17592.9	17376.8	17273.7	0	391.762	17414	0	5.749
2	fmo-2	K08C7.5	81.2455	73.828	80.0678	1797.81	1778.58	1636.14	0	78.312	1735.99	0	5.518
3	gsto-1	C29E4.7	61.0081	65.8091	62.2238	857.855	902.716	867.474	0	62.981	875.804	0	5.077
4	K10B2.2	K10B2.2	68.896	67.0197	56.1993	705.3	710.631	716.733	0	63.784	710.873	0	4.685
5	clec-45	F07C4.2	42.0941	40.4239	40.1943	250.699	265.495	218.471	0	40.895	244.081	1.32e-21	4.404
6	ugt-16	ZC443.6	62.7856	66.7799	66.1751	605.387	490.979	616.728	0	65.223	568.063	0	4.216
7	hrg-3	F58E6.7	38.7392	39.4179	39.2194	192.948	185.736	196.549	0	39.124	191.691	1.41e-15	4.2
8	haf-7	Y50E8A.16	92.7863	116.587	111.127	1029.64	1039.62	1091.7	0	106.329	1053.31	0	3.994
9	Y40D12A.2	Y40D12A.2	116.566	90.0036	114.33	1062.31	983.794	1081.01	0	106.25	1041.51	0	3.955
10	cyp-35A3	K09D9.2	90.0868	82.0793	77.4827	550.112	552.809	665.632	0	83.055	587.156	0	3.645
11	tag-10	C31C9.1	79.4406	98.7098	94.5737	640.192	658.834	557.135	0	90.516	617.091	0	3.515
12	W07B8.1	W07B8.1	59.4077	59.6584	58.5502	287.328	269.156	336.914	0	59.204	296.461	0	3.468
13	math-14	C16C4.4	48.152	44.137	50.3886	179.622	212.628	206.164	0	47.488	198.944	0	3.455
14	R193.2	R193.2	393.082	408.824	401.066	3798.55	3438.22	3777.17	0	400.939	3667.52	0	3.414
15	C50B6.7	C50B6.7	50.0746	45.6344	43.6814	175.067	174.346	182.313	0	46.388	177.206	0	3.361
16	C40H1.8	C40H1.8	49.7694	53.0465	56.394	231.507	227.429	200.824	0	53.001	219.487	0	3.299
17	cpr-5	W07B8.5	592.213	653.37	685.385	5639.21	5649.77	5420.58	0	642.476	5568.84	0	3.272
18	acs-2	F28F8.2	110.802	103.379	116.688	609.403	665.878	691.921	0	110.154	654.815	0	3.213
19	gst-6	F11G11.3	55.4162	58.1356	51.5292	252.462	217.159	207.096	0	54.96	224.758	0	3.21
20	hrg-1	R02E12.6	122.612	113.395	142.649	887.404	769.884	731.468	0	125.641	793.562	0	3.178
21	cyp-35A1	C03G6.14	31.1602	31.2023	31.1276	79.7979	73.2491	78.0713	0	31.163	76.989	1.89e-13	3.109
22	W02G9.4	W02G9.4	37.7962	42.3102	38.2254	131.523	115.226	112.427	0	39.393	119.438	1.04e-31	3.097
23	cdr-1	F35E8.11	38.5833	35.8428	39.4448	106.375	106.829	108.084	0	37.925	107.094	2.09e-29	3.063
24	klo-1	C50F7.10	118.615	114.501	105.335	538.89	630.185	637.39	0	112.678	600.424	0	3.019
25	T05E12.3	T05E12.3	79.8418	80.2302	73.2338	345.92	329.507	301.311	0	77.701	325.051	0	2.925
26	asah-1	K11D2.2	132.949	132.147	119.337	609.765	701.253	616.1	0	127.989	641.056	0	2.863
27	cyp-35A5	K07C6.5	56.2603	61.8886	52.5105	175.691	186.475	215.001	0	56.757	191.692	9.67e-44	2.807
28	ZK154.1	ZK154.1	44.6353	48.8683	43.5213	122.005	134.291	132.997	0	45.618	129.645	7.01e-35	2.791
29	C02D5.4	C02D5.4	241.793	239.055	243.091	1387.86	1313.9	1301.91	0	241.307	1334.02	0	2.789
30	cyp-35C1	C06B3.3	166.879	234.97	222.94	1504.58	1529.59	1462.39	0	206	1498.6	0	2.773
31	HRG-4	F36H1.5	45.2652	42.4201	43.7145	128.032	106.667	117.877	0	43.784	117.2	8.74e-32	2.715
32	nep-22	T25B6.2	223.705	193.459	191.917	939.998	1036.43	1130.07	0	202.516	1032.58	0	2.686
33	cyp-35A4	C49G7.8	39.955	41.9735	45.1188	115.406	97.394	121.78	0	42.296	111.031	1.01e-28	2.636
34	Y54G11A.7	Y54G11A.7	120.874	114.501	117.213	468.39	494.163	482.992	0	117.5	481.732	0	2.628
35	ugt-12	T19H12.9	100.509	89.1417	105.955	375.903	368.691	362.284	0	98.281	368.917	0	2.574
36	F43H9.4	F43H9.4	97.9346	110.593	107.259	387.579	382.627	425.564	0	105.123	398.138	0	2.55
37	C14C6.2	C14C6.2	54.7731	53.3024	54.6399	145.605	151.438	139.891	0	54.234	145.569	3.1e-35	2.518
38	sodh-1	K12G11.3	156.077	195.209	138.566	656.606	780.871	752.019	0	161.621	727.843	0	2.518
39	cysl-2	K10H10.2	145.112	128.779	157.349	531.456	598.966	644.286	0	143.264	589.725	0	2.485
40	H40L08.2	H40L08.2	92.5846	109.409	99.559	350.489	412.045	331.951	0	100.282	363.271	0	2.467
41	hmit-1.1	Y51A2D.4	78.793	79.1451	80.496	253.956	247.893	228.603	0	79.475	243.24	0	2.406
42	mtl-1	K11G9.6	100.909	99.989	96.205	319.956	351.131	300.35	0	99.013	323.144	0	2.349
43	mrp-5	F14F4.3	878.785	1048.62	979.659	4501.05	4406.79	4551.24	0	966.478	4485.96	0	2.313
44	F36A2.3	F36A2.3	248.742	274.051	291.774	1212.93	1038.88	1077.68	0	270.942	1107.38	0	2.284
45	F15B9.6	F15B9.6	58.8093	54.4248	67.0248	162.198	166.879	144.937	0	59.863	157.716	4.94e-29	2.271
46	cyp-35A2	C03G6.15	503.762	509.761	523.096	1995.7	2046.37	2163.99	0	512.143	2067.49	0	2.177
47	aqp-8	K02G10.7	58.4841	65.483	65.0661	159.63	159.512	145.997	0	62.927	154.911	4.94e-29	2.173
48	C29F3.7	C29F3.7	136.781	105.992	108.716	383.037	360.042	372.263	0	116.376	371.662	0	2.171
49	Y49F6B.8	Y49F6B.8	22.1147	22.1285	22.1041	39.4002	33.9441	35.6661	0	22.116	36.267	2.82e-10	2.097
50	F13H6.3	F13H6.3	175.854	173.722	159.561	556.348	526.473	567.904	0	169.555	549.962	0	2.09
51	clec-166	F38A1.5	28.0595	29.6332	30.7773	54.8312	52.4796	50.8689	0	29.469	52.702	4.16e-15	2.045
52	cyp-33C9	C50H11.15	66.984	61.0002	68.4581	162.864	146.746	149.738	0	65.4	152.958	3.95e-26	2.041
53	F55F3.2	F55F3.2	66.5601	73.7917	68.1095	183.881	154.134	158.679	0	69.419	165.064	4.07e-26	2.014
54	F19B2.5	F19B2.5	106.502	125.608	125.091	331.984	338.052	340.745	0	118.722	336.907	5.05e-44	2.011
55	C52D10.3	C52D10.3	50.7293	52.3434	55.9426	100.911	119.294	121.4	0	52.961	113.481	8.21e-21	2.004
56	cyp-35D1	F14H3.10	36.2635	40.6941	37.0121	81.5432	91.5027	62.3374	0	37.942	77.48	1.63e-16	1.997
57	pgp-9	C47A10.1	133.518	120.587	138.9	413.367	352.534	355.359	0	130.772	372.736	5.81e-43	1.965
58	Y47D7A.13	Y47D7A.13	37.7243	43.8984	40.1196	74.168	95.5943	75.8861	0	40.502	81.334	2.61e-16	1.951
59	irg-3	F53E10.4	56.8173	54.9198	63.2321	123.934	132.039	117.746	0	58.217	124.436	1.08e-20	1.927
60	F42G2.2	F42G2.2	72.0325	72.8771	60.4453	161.587	172.241	141.084	0	68.207	157.764	7.76e-22	1.915
61	C29F7.2	C29F7.2	190.072	189.686	180.984	585.695	547.852	486.13	0	186.867	538.306	0	1.861
62	cyp-13A7	T10B9.10	71.1478	56.7535	54.8278	758.546	687.248	702.101	0	60.495	715.317	6.12e-24	1.859
63	F41E6.5	F41E6.5	71.3375	83.3722	72.3039	165.654	185.282	156.78	0	75.48	168.827	7.03e-22	1.82
64	F58G6.9	F58G6.9	25.9483	25.9725	26.7279	43.2231	50.6813	36.9679	0	26.214	43.264	2.9e-12	1.802
65	math-37	R52.9	29.5573	28.7201	30.3837	44.8109	53.0896	48.2051	0	29.546	48.584	9.25e-13	1.799
66	ram-2	F38A3.2	52.0659	53.1738	60.4401	101.578	114.711	110.409	0	55.105	108.76	1.42e-16	1.776
67	ugt-1	AC3.7	36.8799	38.3476	33.2888	67.3154	71.6209	57.8006	0	36.108	65.317	3.49e-13	1.772
68	col-3	T28C6.6	77.1337	94.2356	81.8535	176.492	220.036	184.461	0	84.107	192.771	2.5e-21	1.77
69	clec-160	F09G8.8	39.6997	42.4985	43.4804	84.6318	71.2544	70.4219	0	41.862	75.165	6.66e-14	1.755
70	col-74	ZK1248.2	74.9323	75.799	67.8611	136.084	192.148	149.807	0	72.775	157.637	1.23e-17	1.733
71	W07G4.5	W07G4.5	171.522	170.233	161.309	491.969	397.751	424.035	0	167.626	436.165	1.15e-38	1.729
72	col-107	C34H4.4	47.2292	46.1067	45.9203	78.3687	93.2289	79.4617	0	46.415	83.423	2.77e-14	1.72
73	gst-5	R03D7.6	75.9488	90.0332	76.3146	200.665	153.544	176.674	0	80.509	175.911	1.45e-18	1.7
74	lbp-3	F40F4.4	317.656	292.641	297.572	797.546	845.771	885.528	0	302.432	842.178	0	1.696
75	gst-4	K08F4.7	72.6206	85.3638	83.5675	171.693	170.608	165.182	0	80.314	169.137	3.28e-20	1.689
76	cut-3	F22B5.3	71.3747	77.6451	81.7707	140.774	226.411	154.218	0	76.81	170.027	2.14e-15	1.669
77	F32H5.1	F32H5.1	200.539	220.429	250.774	577.959	621.761	576.134	0	222.972	591.582	0	1.667
78	F19C7.2	F19C7.2	76.8513	88.1244	85.655	183.835	206.421	152.813	0	83.4	179.658	3.06e-18	1.665
79	F32A5.3	F32A5.3	255.184	306.222	238.362	737.094	740.5	693.997	0	265.079	723.55	0	1.664
80	F28B4.3	F28B4.3	845.728	900.148	907.746	2537.82	2598.22	2664.18	0	884.103	2599.56	0	1.654
81	C52D10.1	C52D10.1	82.6409	80.1324	69.8426	153.714	158.854	161.968	0	77.335	158.142	1.78e-18	1.649
82	C34H4.2	C34H4.2	204.112	271.222	218.095	573.355	603.838	660.454	0	229.41	611.498	5.11e-39	1.64
83	cat-4	F32G8.6	70.7683	64.3736	60.3943	125.021	126.388	124.962	0	65.04	125.455	4.44e-16	1.64
84	lys-7	C02A12.4	301.455	411.616	292.639	923.342	993.114	897.917	0	331.143	937.273	9.95e-44	1.634
85	myo-2	T18D3.4	72.9042	70.3961	75.4217	146.89	163.205	127.118	0	72.878	144.981	1.95e-16	1.622
86	C08E8.4	C08E8.4	66.2132	70.9662	80.9083	124.348	169.37	152.444	0	72.443	147.524	1.53e-14	1.594
87	ASNS-2	M02D8.4	198.218	164.602	175.376	450.411	479.859	384.036	0	178.861	436.213	1.14e-30	1.584
88	F40F8.5	F40F8.5	331.212	328.337	372.326	920.784	927.533	866.078	0	343.386	904.374	0	1.583
89	dhs-21	R11D1.11	95.7396	95.5388	103.637	236.235	212.117	178.034	0	98.234	207.399	1.65e-18	1.567
90	bcmo-2	F53C3.12	56.0355	46.9263	53.3346	90.719	102.794	86.8335	0	51.955	93.207	8.18e-12	1.551
91	K10C2.1	K10C2.1	784.421	756.5	813.282	2023.49	2064.1	2376.34	0	784.392	2149.05	0	1.548
92	C02E7.7	C02E7.7	30.4915	28.5342	31.8417	46.4973	51.0305	44.5412	0	30.258	47.28	8.94e-10	1.531
93	hex-1	T14F9.3	460.063	482.302	564.918	1269.99	1486.28	1262.09	0	500.465	1335.56	0	1.531
94	F58E6.8	F58E6.8	15.8048	15.8103	15.8005	22.0717	21.3972	21.036	0	15.805	21.497	3.53e-08	1.522
95	ZK180.5	ZK180.5	80.9129	62.5915	60.5983	120.889	161.508	129.778	0	67.453	136.331	8.33e-12	1.517
96	dct-1	C14F5.1	147.746	185.462	158.508	376.567	414.033	338.752	0	163.158	375.192	3.71e-25	1.508
97	CCR-4	ZC518.3	66.0984	51.3825	52.1204	86.5085	117.491	131.973	0	56.148	110.285	1.96e-10	1.5
98	F56A4.5	F56A4.5	15.4864	15.4915	15.4824	22.1767	19.9422	20.5737	0	15.487	20.877	4.95e-08	1.465
99	ugt-50	T07C5.1	118.883	111.144	138.052	242.32	255.792	266.829	0	122.185	254.782	1.34e-19	1.453
100	col-97	ZK1010.7	22.0235	23.5585	22.6626	33.5477	36.7211	29.6771	0	22.74	33.189	9.23e-09	1.449
101	odc-1	K11C4.4	216.978	228.334	230.474	479.301	492.7	586.384	0	225.183	517.358	4.1e-32	1.448
102	C05C12.4	C05C12.4	99.773	111.674	91.1294	220.271	222.431	171.387	0	100.51	203.256	6.69e-15	1.446
103	CATP-7	Y59H11AR.2	405.7	389.934	391.783	914.444	924.748	1039.87	0	395.744	958.047	0	1.436
104	hsp-12.3	F38E11.1	29.1645	32.6329	32.5402	49.076	67.4324	42.9746	0	31.403	52.198	5.88e-09	1.425
105	T19C9.8	T19C9.8	25.4312	25.6873	24.7243	34.2577	39.7809	34.7738	0	25.278	36.188	2.61e-08	1.416
106	ncx-6	C07A9.4	33.556	29.6923	29.6336	44.5256	49.8556	47.8882	0	30.908	47.372	1.65e-08	1.415
107	Y54G2A.52	Y54G2A.52	70.4585	63.9072	59.6206	120.524	103.815	116.118	0	64.51	113.26	2.77e-11	1.413
108	fmo-1	K08C7.2	85.0327	92.2901	81.3087	168.193	159.068	150.212	0	86.091	158.988	2.89e-14	1.403
109	clec-223	C03E10.5	155.548	128.519	134.415	294.233	291.458	276.847	0	139.025	287.41	7.33e-21	1.402
110	ugt-22	C08F11.8	379.664	403.458	478.013	1075.83	952.935	1005.34	0	418.356	1010.12	2.81e-45	1.401
111	col-125	C29F4.1	29.9852	27.7187	28.182	40.989	46.2227	39.1805	0	28.612	42.027	3.12e-08	1.397
112	hpo-6	Y41D4B.16	98.061	101.004	100.791	203.11	191.99	173.504	0	99.943	189.135	6.45e-16	1.392
113	ugt-17	C08B6.1	170.911	183.729	202.39	400.107	421.094	367.403	0	185.231	395.578	4.29e-25	1.374
114	C33H5.13	C33H5.13	59.8126	59.0593	63.7805	89.9507	115.675	102.86	0	60.849	102.29	6.48e-10	1.355
115	CYP-34A9	B0213.15	62.1577	51.5029	65.1704	94.6601	112.717	102.431	0	59.31	103.006	3.26e-09	1.351
116	C42D4.3	C42D4.3	16.894	16.5891	17.0415	23.1214	23.7022	20.8388	0	16.84	22.519	3.54e-07	1.343
117	nep-17	F54F11.2	677.93	758.305	775.218	1668.26	1793.28	1774.79	0	735.898	1744.56	0	1.336
118	C35A5.6	C35A5.6	36.4331	43.4558	40.5733	56.6323	71.0386	64.2541	0	40.049	63.702	7.25e-08	1.334
119	gbh-2	M05D6.7	59.5048	63.4569	85.0452	144.171	126.018	118.871	0	68.479	129.26	6.38e-09	1.333
120	ugt-13	H23N18.1	33.9806	30.861	37.288	50.0447	63.4061	51.4783	0	33.942	54.664	9.49e-08	1.329
121	mtl-2	T08G5.10	112.964	117.391	104.83	210.918	219.807	197.309	0	111.606	209.139	1.13e-15	1.323
122	col-117	T28C6.4	59.3541	71.2339	62.6441	103.857	135.124	98.9532	0	64.22	111.566	4.92e-09	1.322
123	F53F4.13	F53F4.13	31.3398	33.6697	33.0122	47.3342	54.0381	43.381	0	32.659	48.053	1.63e-07	1.319
124	myo-1	R06C7.10	66.2108	53.9242	51.379	88.9011	110.787	94.6379	0	56.82	97.683	2.61e-08	1.31
125	F29C6.1	F29C6.1	78.8529	121.272	98.2029	180.35	215.709	190.183	0	97.927	194.858	2.82e-10	1.306
126	myo-5	F58G4.1	51.5815	64.8571	64.9302	94.4729	107.354	106.413	0	60.113	102.575	1.64e-08	1.298
127	Y87G2A.16	Y87G2A.16	24.5101	24.5324	25.8801	37.1091	42.5312	30.0604	0	24.966	36.202	2.46e-07	1.289
128	T03F7.7	T03F7.7	72.8695	69.5159	72.6643	152.911	108.286	113.317	0	71.667	123.34	3.34e-09	1.288
129	T25C12.3	T25C12.3	2353.82	2238.26	2299.17	5459.08	5378.34	5401.16	0	2296.6	5412.76	0	1.286
130	gst-36	R07B1.4	99.0308	108.694	95.6149	208.627	175.966	168.961	0	100.964	183.736	1.71e-12	1.285
131	M02H5.8	M02H5.8	130.977	121.912	144.05	252.84	290.179	225.231	0	132.003	254.71	1.08e-14	1.284
132	Y45G12C.4	Y45G12C.4	13.6961	13.6999	13.6931	18.9535	17.6509	16.5742	0	13.696	17.7	2.39e-07	1.273
133	abu-14	ZK1067.7	48.6199	49.1121	41.7513	76.7461	74.2694	67.2016	0	46.369	72.624	1.4e-07	1.272
134	T04F8.7	T04F8.7	35.6391	34.5163	35.8826	52.3677	48.0112	51.9957	0	35.341	50.753	3.15e-07	1.271
135	ugt-25	C10H11.3	68.7618	74.8761	64.6353	120.808	114.053	109.71	0	69.298	114.767	1.02e-09	1.269
136	cut-2	F53F1.5	134.83	116.432	126.892	199.149	291.082	242.674	0	125.824	241.401	2.03e-12	1.269
137	ugt-2	AC3.8	34.6687	35.0299	39.1226	50.7836	55.6226	53.202	0	36.219	53.166	5.53e-07	1.255
138	comt-4	Y40B10A.6	31.122	30.8864	32.1829	41.5826	41.4556	55.3788	0	31.392	45.703	8.13e-07	1.253
139	nuc-1	C07B5.5	345.627	374.499	352.298	783.255	755.269	742.521	0	357.264	760.159	1.02e-40	1.252
140	arf-1.1	F45E4.1	20.6683	20.6823	21.5761	29.7257	26.8449	27.6581	0	20.971	28.05	1.09e-06	1.25
141	tts-2	R05H5.8	69.7981	78.4623	74.3139	102.102	157.217	129.156	0	74.107	127.512	2.46e-08	1.241
142	mlk-1	K11D12.10	119.159	130.514	125.995	213.35	221.724	255.768	0	125.135	229.571	3.75e-14	1.236
143	Y102A11A.3	Y102A11A.3	229.001	266.957	265.316	492.604	516.98	538.037	0	253.132	515.538	3.85e-26	1.229
144	ZK938.6	ZK938.6	13.6536	13.6575	13.6506	17.6862	16.1044	19.4593	0	13.654	17.697	2.76e-07	1.228
145	R09E12.9	R09E12.9	18.4843	19.54	19.5141	24.5062	25.6258	26.7987	0	19.173	25.626	1.21e-06	1.221
146	T12D8.5	T12D8.5	174.665	156.841	190.061	334.667	363.83	309.276	0	173.321	335.186	3.25e-17	1.217
147	PCK-1	W05G11.6	145.654	138.453	153.746	369.684	447.237	846.771	0	145.818	519.252	6.37e-07	1.216
148	smf-3	Y69A2AR.4	61.3694	92.1698	76.0986	238.164	191.727	252.968	0	75.504	226.052	4.4e-07	1.215
149	asp-17	Y39B6A.24	20.3259	21.0656	20.6757	27.6432	26.0342	28.0499	0	20.687	27.228	2.54e-06	1.214
150	F44E5.5	F44E5.5	115.127	130.069	137.501	207.847	291.986	219.353	0	127.219	237.001	3.89e-11	1.208
151	dhs-23	R08H2.1	13.3776	13.261	13.2548	16.6616	16.0042	18.0619	0	13.298	16.888	1.53e-05	1.207
152	C14C11.4	C14C11.4	25.3693	27.4397	24.4295	33.242	36.9939	38.1524	0	25.716	36.067	2.22e-06	1.205
153	cah-4	R01E6.3	122.435	125.338	124.092	388.799	211.789	403.008	0	123.949	321.352	1.25e-06	1.204
154	aqp-7	M02F4.8	253.812	214.587	216.079	451.965	419.897	483.372	0	227.462	451	3.82e-21	1.199
155	myo-3	K12F2.1	346.52	415.808	423.296	735.829	976.837	798.118	0	393.63	830.912	9.87e-24	1.194
156	col-10	B0222.8	64.4984	72.258	74.2442	109.271	140.807	101.175	0	70.205	115.896	1.06e-07	1.193
157	col-65	K08C9.4	19.5867	19.9485	20.0937	24.8084	27.3897	25.5194	0	19.875	25.883	4.44e-06	1.184
158	col-167	T10E10.2	27.9758	29.0738	31.0772	44.9364	48.9483	34.9908	0	29.348	42.537	3.44e-06	1.181
159	nkb-3	F55F3.3	206.968	217.829	221.547	410.421	445.859	390.724	0	215.358	415.049	2.1e-21	1.18
160	ugt-48	C18C4.3	65.1182	80.043	73.5686	136.947	110.664	113.01	0	72.651	119.644	6.95e-08	1.179
161	NHR-46	C45E5.6	38.1758	47.8947	43.1704	58.1924	68.396	73.6392	0	42.896	66.426	3.81e-06	1.169
162	T05H10.3	T05H10.3	47.5036	44.6315	50.3085	67.4253	78.6358	65.9851	0	47.425	70.463	1.55e-06	1.165
163	F44E5.4	F44E5.4	87.5333	115.563	114.556	170.525	223.264	174.652	0	105.035	188.044	1.23e-08	1.156
164	VEM-1	K07E3.8	139.811	173.498	148.479	294.578	292.412	258.845	0	153.286	281.457	1.23e-13	1.154
165	K06A9.1	K06A9.1	47.0479	47.1582	45.5382	61.4234	68.804	73.6124	0	46.576	67.759	1.78e-06	1.151
166	GEI-1	F45H7.2	54.9413	56.3087	54.0187	76.573	82.4242	87.2585	0	55.082	81.968	4.96e-07	1.146
167	T25G12.6	T25G12.6	30.1992	30.4903	27.4257	40.7433	43.8867	37.4684	0	29.339	40.615	1.27e-05	1.129
168	ZC247.1	ZC247.1	118.325	110.06	112.886	167.31	216.661	202.76	0	113.705	194.429	3.82e-10	1.128
169	Y47D3B.6	Y47D3B.6	20.6237	19.7754	19.2281	26.3214	26.6938	24.788	0	19.867	25.921	1.08e-05	1.124
170	FAT-3	W08D2.4	585.002	575.835	641.314	1267.74	1230.96	1171.61	0	600.034	1222.79	2.81e-45	1.124
171	fbxa-60	T12B5.10	119.888	145.566	176.438	261.67	268.933	273.831	0	145.482	268.098	1.99e-10	1.114
172	C23H4.2	C23H4.2	30.8549	28.2403	27.4455	37.2543	41.6469	39.4657	0	28.811	39.415	1.86e-05	1.112
173	NAC-2	R107.1	98.1707	90.5302	95.5679	169.875	170.256	130.042	0	94.703	155.515	3.48e-08	1.102
174	comt-3	Y40B10A.2	66.1331	73.1452	74.1046	106.297	105.752	116.859	0	71.037	109.519	2.12e-07	1.102
175	F41F3.3	F41F3.3	134.452	137.393	120.898	209.394	389.96	332.28	0	130.713	300.49	1.16e-05	1.102
176	C14F11.6	C14F11.6	38.5779	42.5277	41.7344	55.4556	63.2548	54.7692	0	40.911	57.702	1.28e-05	1.096
177	ins-19	T10D4.13	24.9905	23.5406	24.9683	35.244	30.1899	32.0231	0	24.49	32.419	2.59e-05	1.095
178	vha-6	VW02B12L.1	1100.92	1275.41	1343.51	2690.16	2477.73	2498.89	0	1235.61	2553.84	0	1.094
179	M03A1.3	M03A1.3	21.3761	21.0397	20.1129	27.8806	26.2866	26.6148	0	20.836	26.919	2.53e-05	1.092
180	F13D12.6	F13D12.6	640.079	660.11	655.285	1315.64	1279.82	1309.12	0	651.768	1301.44	0	1.092
181	skr-3	F44G3.6	118.153	112.313	127.112	208.472	203.816	187.7	0	119.039	199.794	1.11e-10	1.089
182	clec-266	C25B8.4	572.243	610.869	582.328	1079.86	1399.75	1079.1	0	588.255	1177.13	1.67e-26	1.089
183	K04H4.2	K04H4.2	108.428	88.8511	110.974	143.208	190.536	189.43	0	102.253	172.901	1.11e-07	1.086
184	ALH-11	F42G9.5	309.464	318.416	283.61	608.376	578.48	538.488	0	303.465	574.397	3.62e-23	1.085
185	C05D12.2	C05D12.2	60.5752	53.6869	57.1744	94.3884	84.3444	76.6454	0	57.076	84.818	3.86e-06	1.084
186	pqn-32	F29C12.1	39.4972	34.9452	43.5178	54.4142	63.7619	55.3752	0	39.163	57.703	2.74e-05	1.083
187	T02B5.3	T02B5.3	68.9402	87.6803	77.5325	129.511	123.195	117.739	0	77.676	123.388	4.31e-07	1.083
188	IFD-1	R04E5.10	47.484	54.9771	52.4353	67.9595	81.9978	77.661	0	51.537	75.64	8.76e-06	1.079
189	fbxa-59	T12B5.8	40.0139	40.7142	39.6451	53.0645	58.117	54.5368	0	40.122	55.199	1.55e-05	1.077
190	C54D10.3	C54D10.3	36.4018	39.7612	37.8518	51.2377	55.5617	50.0924	0	37.98	52.245	2.43e-05	1.073
191	best-22	ZC518.1	38.4833	40.3905	39.0385	54.554	51.4946	55.7028	0	39.296	53.888	1.9e-05	1.072
192	NCX-2	C10G8.5	50.5242	50.6491	65.3819	71.9709	98.9958	93.0053	0	55.103	87.182	2.17e-05	1.071
193	C18H7.11	C18H7.11	30.926	29.7573	28.9552	39.1271	38.1735	41.9264	0	29.869	39.711	4.15e-05	1.07
194	GOB-1	H13N06.3	238.09	199.741	251.66	423.022	442.715	399.542	0	228.739	421.389	5.63e-16	1.069
195	TNT-4	T08B1.2	16.8253	16.8344	16.9709	18.6837	24.5819	22.7083	0	16.877	21.848	1.11e-05	1.068
196	F57G4.11	F57G4.11	13.5617	13.5653	14.0409	16.4824	17.0901	18.0319	0	13.721	17.19	1.74e-05	1.067
197	GCY-28	T01A4.1	180.541	162.627	168.908	336.395	286.911	277.914	0	170.532	299.343	8.58e-13	1.065
198	cgt-1	T06C12.10	32.6392	36.9617	35.4477	46.3522	53.2623	45.7625	0	34.97	48.343	3.96e-05	1.065
199	DDO-1	C47A10.5	50.8378	52.0843	49.2523	73.531	73.8419	68.8739	0	50.712	72.046	6.64e-06	1.064
200	F54F7.3	F54F7.3	64.6991	54.5575	59.0591	102.053	90.9464	77.4101	0	59.294	89.564	8.77e-06	1.064
201	Y43F8B.3	Y43F8B.3	33.8778	32.2521	36.2657	44.2595	47.1615	48.1355	0	34.092	46.489	4.18e-05	1.062
202	T28C12.4	T28C12.4	81.0341	84.9122	70.5052	107.768	135.215	129.047	0	78.575	123.43	1.16e-06	1.058
203	ndx-2	W02G9.1	22.5695	22.1972	23.3213	27.3587	28.6549	32.7489	0	22.691	29.501	5.01e-05	1.057
204	col-144	B0222.6	79.9103	72.9232	82.7127	115.469	151.232	107.837	0	78.406	123.488	2.25e-06	1.057
205	daf-3	F25E2.5	47.2952	53.5942	43.86	64.1519	77.1466	69.963	0	48.084	70.221	2.92e-05	1.049
206	F45E1.4	F45E1.4	55.4675	56.7923	50.238	74.5392	82.1822	77.6856	0	54.09	78.073	9.05e-06	1.049
207	C31C9.6	C31C9.6	31.1472	30.9406	31.6074	42.065	40.6569	40.6972	0	31.23	41.135	5.53e-05	1.048
208	set-18	T22A3.4	34.5287	31.2419	35.8231	46.1705	48.3097	44.4293	0	33.809	46.276	6.31e-05	1.044
209	F53B1.4	F53B1.4	36.2382	34.1463	36.4871	42.8188	69.2301	45.7212	0	35.608	51.367	5.87e-05	1.043
210	ZC123.1	ZC123.1	44.1927	45.2806	42.1343	61.1748	60.3778	59.8896	0	43.85	60.478	2.44e-05	1.04
211	hch-1	F40E10.1	169.333	174.22	234.193	330.779	403.021	316.222	0	190.46	348.032	5.93e-10	1.04
212	hsp-70	C12C8.1	33.3183	29.696	35.7019	45.3411	51.3217	43.1148	0	32.811	46.466	6.88e-05	1.038
213	mpk-2	C04G6.1	37.1693	38.7953	39.8819	51.1433	64.1627	47.509	0	38.599	53.821	6.27e-05	1.037
214	F26F12.3	F26F12.3	562.524	539.704	536.69	1014.36	1111.57	990.697	0	546.186	1037.59	3.35e-34	1.027
215	F10D11.6	F10D11.6	44.3869	34.8066	34.7203	53.9406	58.9538	55.3945	0	37.714	56.057	8.23e-05	1.026
216	pes-7	F09C3.1	97.5292	103.885	107.677	146.684	177.687	166.563	0	102.944	163.132	6.1e-08	1.019
217	pbo-4	K09C8.1	61.9295	69.679	63.5672	91.4698	101.935	92.7094	0	64.975	95.259	5.65e-06	1.017
218	T05F1.9	T05F1.9	11.343	11.2467	11.2426	14.2067	14.012	12.8905	0	11.277	13.691	6.68e-05	1.016
219	C02E7.6	C02E7.6	33.8733	29.1768	34.6304	40.9502	48.4845	48.9906	0	32.468	45.989	9.99e-05	1.016
220	Y46G5A.29	Y46G5A.29	11.1447	11.0506	11.0466	13.1842	13.9982	13.0007	0	11.081	13.387	7.38e-05	1.014
221	T20D3.2	T20D3.2	972.353	914.061	952.095	1923.98	1835.41	1720.56	0	945.859	1824.74	0	1.014
222	pqn-73	W01C9.3	73.3995	67.0675	85.8012	103.18	121.349	123.226	0	75.03	115.552	8.75e-06	1.007
223	nhr-132	R11G11.1	26.5622	27.2639	25.8683	36.112	38.9521	30.384	1e-05	26.559	34.963	0.000133	1.007
224	aex-5	F32A7.6	99.9175	84.8073	93.6103	140.805	145.682	143.592	0	92.569	143.346	2.39e-07	1.005
225	W01C9.2	W01C9.2	61.4138	52.0443	54.7381	75.0132	72.5012	106.927	0	55.93	83.469	7.46e-05	1.003
226	F19C7.1	F19C7.1	797.785	845.75	825.144	1551.72	1522.52	1626.45	0	822.658	1566.29	0	1.003
227	C27A7.1	C27A7.1	38.7766	37.9159	37.7905	41.7292	62.8684	59.2004	1e-05	38.159	53.753	0.000133	1.003
228	T10C6.7	T10C6.7	143.006	127.114	140.529	92.1241	92.2026	83.4828	0	136.701	89.174	3.62e-07	-1.003
229	spp-5	T08A9.9	2275	2270.31	2304.94	1167.31	1244.3	1136.16	0	2283.37	1181.73	0	-1.007
230	SRR-4	K11D12.3	55.0149	56.2565	49.2606	35.1698	42.3645	34.8267	0	53.422	37.299	7.02e-05	-1.036
231	Y38H6C.23	Y38H6C.23	29.4814	27.912	26.9748	20.3893	22.704	20.9298	0	28.104	21.318	4.31e-05	-1.04
232	pud-1.1	F15E11.13	132.229	123.863	115.063	90.1833	75.7103	68.2616	0	123.519	77.533	1.78e-06	-1.056
233	SAMS-3	C06E7.1	562.055	647.349	506.163	303.684	247.357	347.406	0	568.944	296.616	3.45e-14	-1.057
234	F08A8.4	F08A8.4	119.802	122.313	151.682	78.7549	80.9786	89.1776	0	130.504	82.852	4.75e-07	-1.06
235	C17E7.12	C17E7.12	61.7745	66.754	71.2216	46.5619	46.7834	48.1827	0	66.471	47.171	1.1e-05	-1.063
236	T13F3.6	T13F3.6	143.67	154.773	168.327	104.195	100.425	77.1959	0	155.265	93.131	3.74e-07	-1.067
237	K08D8.5	K08D8.5	107.924	99.24	123.412	71.1687	71.3548	73.3002	0	109.746	71.935	6.21e-07	-1.071
238	ttr-46	T07C12.7	588.826	549.386	610.415	312.93	324.022	293.493	0	582.322	309.889	7.99e-24	-1.072
239	pmt-2	F54D11.1	1922.92	1877.7	1890.43	887.435	988.996	935.215	0	1896.92	936.298	0	-1.088
240	K09C4.5	K09C4.5	54.2748	51.4491	55.9937	40.0651	37.02	39.4184	0	53.873	38.812	1.24e-05	-1.096
241	asp-13	F28A12.4	1042.41	1072.68	1046.16	506.52	528.844	541.623	0	1053.67	525.461	1.55e-44	-1.115
242	PUD-3	F15E11.15	25.3288	20.7633	19.1608	16.3362	16.7701	16.1811	0	21.599	16.427	3.13e-06	-1.119
243	cyp-25A2	C36A4.2	90.6856	102.552	79.3207	62.1136	60.6679	53.2026	0	90.356	58.527	1.64e-06	-1.128
244	cpz-1	F32B5.8	1848	1944.61	1946.29	978.632	905.63	864.985	0	1912.41	915.222	0	-1.134
245	ZK105.1	ZK105.1	299.322	234.874	276.484	137.198	145.173	163.621	0	268.873	148.26	2.35e-12	-1.139
246	pes-10	Y46G5A.27	41.8582	45.6479	42.4601	31.1137	32.071	31.5868	0	43.291	31.588	4.45e-06	-1.17
247	CYTB	MTCE.21	4513.11	4916.02	5110.34	2129.53	2280.99	2206.2	0	4840.01	2204.7	0	-1.177
248	Y34F4.2	Y34F4.2	26.6957	23.7161	32.1078	19.4981	20.3803	18.9407	0	27.292	19.597	7.11e-07	-1.183
249	clec-150	R06B10.3	628.241	771.389	723.129	316.379	376.326	325.417	0	705.026	338.38	1.37e-26	-1.205
250	metr-1	R03D7.1	2768.67	2457.32	2649.34	1176.77	1123.55	1237.95	0	2621.95	1178.5	0	-1.216
251	COX2	MTCE.31	3827.66	3668.47	3960.51	1511.53	1886.24	1592.91	0	3817.01	1656.03	0	-1.24
252	CATP-3	C09H5.2	92.8943	74.0002	90.4876	57.4137	48.7804	54.1102	0	85.363	53.315	9.49e-08	-1.254
253	F56A4.2	F56A4.2	604.833	596.753	619.23	316.627	282.732	268.067	0	606.868	288.44	6.68e-32	-1.258
254	fat-7	F10D2.9	127.816	130.524	120.844	47.0204	39.0296	43.9952	0	126.328	43.221	7.1e-10	-1.263
255	clec-48	C14A6.1	158.96	147.849	179.863	97.3559	94.1029	82.4237	0	161.69	91.062	3.05e-11	-1.268
256	F44A6.5	F44A6.5	33.5627	34.043	38.294	25.4636	26.078	25.2269	0	35.238	25.587	6.46e-07	-1.274
257	vit-5	C04F6.1	119665	115188	110658	50501.2	47381.5	46565.9	0	115112	48120	0	-1.275
258	T21H3.1	T21H3.1	3943.88	4190.33	4192.32	1676.4	1830.77	1669.23	0	4107.16	1723.89	0	-1.305
259	fbxb-7	Y20C6A.2	75.7521	74.1352	67.8211	43.3392	50.0865	45.8419	0	72.487	46.34	3.12e-08	-1.31
260	flp-6	F07D3.2	251.305	227.716	258.459	141.344	126.893	109.978	0	245.468	125.412	2.14e-15	-1.316
261	pud-1.2	Y19D10B.7	175.176	157.178	144.055	97.9961	78.7663	84.4936	0	158.294	86.721	1.68e-11	-1.321
262	clec-209	Y19D10A.9	917.18	943.206	920.699	406.563	440.451	383.684	0	926.957	409.575	0	-1.324
263	clec-50	W04E12.8	1331.88	1379.28	1393.98	541.346	520.596	633.369	0	1368.12	563.046	0	-1.386
264	clec-218	W02D7.2	25.1183	26.7551	22.2581	17.5839	17.9032	18.232	0	24.639	17.904	7.41e-08	-1.387
265	cpr-6	C25B8.3	6255.65	6339.83	6653.88	2626.56	2557.85	2346.02	0	6414.19	2507.25	0	-1.399
266	fbxa-72	F31F4.15	42.2412	35.9958	36.8805	26.583	26.7812	26.3283	0	38.276	26.564	2.12e-08	-1.418
267	Y38F1A.6	Y38F1A.6	965.594	1041.12	929.451	412.696	406.584	368.254	0	977.629	395.345	0	-1.464
268	M60.2	M60.2	223.456	262.604	262.616	108.662	125.739	121.423	0	248.851	118.381	2.49e-20	-1.487
269	SET-5	C47E8.8	54.1798	58.8794	53.505	37.0198	34.5275	35.1579	0	55.471	35.553	4.63e-10	-1.512
270	F21C10.9	F21C10.9	52.8827	44.2133	54.1824	31.7618	33.4024	30.2894	0	50.224	31.792	7.58e-10	-1.525
271	vit-1	K09F5.2	15232.6	15901.4	15568.2	5593.5	4908.44	6002.75	0	15565	5482.68	0	-1.525
272	spp-1	T07C4.4	197.063	195.059	169.756	92.318	101.163	75.8582	0	186.867	89.146	8.35e-16	-1.537
273	F49C12.7	F49C12.7	34.4897	45.5578	39.5833	25.4503	24.9367	26.6347	0	39.621	25.664	5.23e-10	-1.555
274	NHR-68	H12C20.3	157.949	211.016	174.128	77.339	96.7342	84.7652	0	179.708	85.914	1.45e-15	-1.557
275	cyp-25A1	C36A4.1	49.0592	53.749	51.4446	30.7156	34.4019	31.5651	0	51.382	32.19	1.58e-10	-1.58
276	oac-20	F36G9.12	45.243	44.4702	45.3573	30.4458	27.2614	28.0685	0	45.022	28.56	1.27e-10	-1.607
277	DH11.2	DH11.2	140.55	130.891	131.064	65.76	70.6333	71.745	0	134.093	69.33	4.36e-17	-1.625
278	Y119D3B.21	Y119D3B.21	270.098	247.33	271.152	109.65	127.559	112.572	0	262.626	116.337	7.4e-26	-1.628
279	pud-2.1	F15E11.1	233.447	204.772	200.372	105.244	93.5704	93.1064	0	212.373	97.149	2.77e-22	-1.65
280	T22B7.7	T22B7.7	56.9546	53.6134	49.166	32.7414	32.9834	32.7057	0	53.148	32.81	3.24e-12	-1.702
281	gba-4	Y4C6B.6	445.235	424.008	480.703	176.296	178.814	154.117	0	449.38	169.368	6.7e-43	-1.755
282	ZK593.3	ZK593.3	83.7871	81.0811	84.844	45.6348	47.8515	40.3517	0	83.222	44.499	1.85e-14	-1.765
283	sams-1	C49F5.1	658.044	654.578	622.776	196.262	242.465	236.639	0	644.935	224.142	0	-1.791
284	T27A10.8	T27A10.8	776.65	685.402	721.441	259.401	208.035	250.618	0	726.871	238.254	0	-1.86
285	col-93	W05B2.5	1084.18	1090.52	1509.83	249.746	333.054	262.219	0	1213.07	279.399	2.19e-21	-1.893
286	Y105C5B.15	Y105C5B.15	321.371	294.369	286.603	111.101	104.264	110.653	0	300.418	108.627	2.39e-42	-2.023
287	PQN-44	F55A12.9	32.6043	41.5121	36.5171	22.0047	21.9889	21.994	0	36.699	21.996	1.92e-10	-2.074
288	vit-4	F59D8.2	52037.2	51777.8	52202.4	12104.1	9811.26	12454.6	0	52005.5	11393.6	0	-2.114
289	NHR-114	Y45G5AM.1	262.568	247.599	244.248	83.2442	78.9033	100.382	0	251.347	87.036	4.43e-37	-2.163
290	C17H12.8	C17H12.8	335.984	291.452	325.13	49.0991	55.8629	45.8007	0	316.943	50.083	8.39e-27	-2.353
291	ZK6.11	ZK6.11	1252.18	1276.07	1381.44	238.099	336.584	263.745	0	1302.04	276.489	0	-2.434
292	ilys-5	F22A3.6	672.6	651.342	664.154	168.392	169.535	151.506	0	662.641	162.931	0	-2.45
293	spp-17	C54G6.5	1655.02	1552.01	1784.61	352.338	339.508	365.354	0	1661.17	352.242	0	-2.454
294	clec-5	C35D10.14	131.755	93.4704	106.714	41.3896	45.8791	40.853	0	109.535	42.649	3.85e-26	-2.471
295	pgp-1	K08E7.9	165.236	157.02	194.245	60.7854	56.0925	47.7218	0	171.45	54.593	5.39e-35	-2.596
296	folt-2	F37B4.7	429.206	465.83	491.25	97.4629	107.966	110.421	0	461.387	105.13	0	-2.766
297	C27A7.6	C27A7.6	64.9136	70.4581	61.3424	29.0122	28.9746	28.9868	0	65.465	28.991	5.86e-13	-2.916
298	acdh-1	C55B7.4	467.132	505.497	485.463	98.4709	111.955	92.0975	0	485.779	100.508	0	-2.936
299	C30G12.2	C30G12.2	95.3378	97.1863	92.2258	35.0333	37.0934	36.27	0	94.894	36.122	4.7e-28	-2.98
300	pmp-5	T10H9.5	475.01	433.932	478.279	88.0789	102.933	92.1255	0	461.957	94.175	0	-3.009
301	msra-1	F43E2.5	1252.16	1076.24	1197.81	138.081	118.235	133.259	0	1173.06	129.576	0	-3.721
302	T05E12.6	T05E12.6	719.844	739.346	723.43	77.7316	93.0795	87.96	0	727.491	86.016	0	-3.915

## Sheet: Overlapped Genes
Overlap Between E. faecium–Regulated Genes and NHR-86 Targets
Genes Co-regulated by E. faecium Exposure and Direct NHR-86 DNA Binding Identified by ChIP-Seq (PMID: 30668573)
WBGene00015399	cyp-35A1
WBGene00007811	C29F7.2
WBGene00001753	gst-5
WBGene00007807	C29F3.7
WBGene00019232	ugt-13
WBGene00017431	F13H6.3
WBGene00006890	vem-1
WBGene00005655	srr-4
WBGene00019473	cyp-35A5
WBGene00013901	ugt-16
WBGene00000986	dhs-23
WBGene00015692	ugt-25
WBGene00021224	clec-209
WBGene00018910	F56A4.2
WBGene00008043	C40H1.8
WBGene00008220	C50B6.7
WBGene00018913	F56A4.5
WBGene00017658	F21C10.9
WBGene00011517	cgt-1
WBGene00020891	T28C12.4
