# Supplementary material for: A gut-activated NHR-86–CYP pathway mediates the neuroprotective effects of Enterococcus faecium probiotics in a nematode model of amyotrophic lateral sclerosis
Source: PLoS Biol. 2026 Jan 30;24(1):e3003627. doi: 10.1371/journal.pbio.3003627 (PMC12872002; doi:10.1371/journal.pbio.3003627)
Supplement: S2 Table — (XLSX) [file pbio.3003627.s018.xlsx]

## Sheet: Ef_up_reg.
Ef up-regulated genes by DAVID
Term	%	PValue	Fold Enrichment	Bonferroni	Benjamini	FDR
oxidoreductase activity	10.4545	2.1632e-06	3.20535	0.000402274	6.70591e-05	6.20116e-05
hydrolase activity	9.54545	0.0273684	1.64492	0.994267	0.253963	0.234847
iron ion binding	5	9.64406e-06	6.22448	0.0017922	0.00017938	0.000165878
structural constituent of cuticle	5	0.00025025	4.24729	0.0454855	0.00423151	0.00391301
transferase activity	5	0.0104935	2.56043	0.859437	0.114811	0.106169
peptidase activity	4.09091	0.0374795	2.34429	0.999179	0.303095	0.280282
actin filament binding	2.27273	0.0397411	3.86118	0.99947	0.307994	0.284811
misfolded protein binding	1.36364	0.0297007	10.94	0.996332	0.253963	0.234847
heat shock protein binding	1.81818	0.00369851	12.5029	0.498021	0.0429951	0.0397589
heme transporter activity	1.36364	0.00327879	32.82	0.457115	0.040657	0.0375968
Ef up-regulated genes by Wormbase
Term	%	P value	Q value
steroid hydroxylase activity	16	2.6e-10	5.4e-08
oxidoreductase activity	15	3.7e-06	8.5e-05
membrane microdomain	12	1.3e-05	0.00023
response to xenobiotic stimulus	10	2.1e-07	6.4e-06
sarcomere organization	9.4	0.0025	0.024
cell morphogenesis	7.8	7.6e-06	0.00015
serine hydrolase activity	7.6	0.0061	0.046
transferase activity	7.6	0.002	0.02
muscle cell development	7	5.2e-08	2.7e-06
muscle system process	6.8	3.9e-06	8.5e-05
Ef up-regulated genes compared to kEc by DAVID (Yuen et al. Virulence. 2018)
Term	%	PValue	Fold Enrichment	Bonferroni	Benjamini	FDR
hydrolase activity	6.78733	0.0404559	1.78236	0.999908	0.568912	0.556269
oxidoreductase activity	5.88235	0.00684794	2.43878	0.78692	0.140071	0.136959
nucleic acid binding	5.88235	0.00859478	2.36705	0.856609	0.161152	0.157571
iron ion binding	5.88235	3.16328e-07	6.9379	7.11712e-05	4.90411e-05	4.79513e-05
heme binding	5.88235	7.93623e-06	5.12609	0.00178407	0.000509186	0.000497871
transferase activity	5.42986	0.00557232	2.64373	0.715573	0.125377	0.122591
DNA-directed DNA polymerase activity	1.80995	0.0012978	17.6878	0.253377	0.0584011	0.0571033
fatty acid-CoA ligase activity	1.35747	0.00368246	30.9537	0.563987	0.102038	0.0997709
heme transporter activity	1.35747	0.00368246	30.9537	0.563987	0.102038	0.0997709
carboxypeptidase activity	1.35747	0.0603871	7.42889	0.999999	0.64118	0.626931
Ef up-regulated genes compared to kEc by Wormbase (Yuen et al. Virulence. 2018)
Term	%	P value	Q value
hydroxylase activity	8	3.5e-05	0.0032
oxidoreductase activity	7.8	4.1e-05	0.0032
iron ion binding	6.8	8.6e-09	2.3e-06
homologous recombination	5.8	0.00061	0.024
response to xenobiotic stimulus	5.3	0.00035	0.019
cysteine-type deubiquitinase	5.3	0.0024	0.054
tetrapyrrole binding	5.2	2.5e-07	3.4e-05
ligase activity	5.2	0.0026	0.055
ubiquitin-like protein ligase binding	5.1	0.0011	0.034
lipoprotein metabolic process	5	0.0029	0.056

## Sheet: Ef_down_reg
Ef down-regulated genes by DAVID
Term	%	PValue	Fold Enrichment	Bonferroni	Benjamini	FDR
innate immune response	9.58904	0.00163781	5.28119	0.125769	0.06715	0.06715
transmembrane transport	8.21918	0.0269497	3.4131	0.893563	0.368313	0.368313
lipid transport	4.10959	0.0132292	16.6483	0.664466	0.254664	0.254664
S-adenosylmethionine biosynthesis	2.73973	0.0155283	124.862	0.722881	0.254664	0.254664
one-carbon metabolic process	2.73973	0.0716941	26.2868	0.997758	0.839845	0.839845
Ef down-regulated genes by Wormbase
Term	%	P value	Q value
innate immune response	12	0.0018	0.041
ABC-type transporter activity	8.9	2.3e-05	0.0013
monocarboxylate catabolism	8.4	0.0015	0.038
lipid oxidation	8.4	0.0019	0.041
ATP-linked electron transport	8.2	0.0033	0.054
electron transport chain	7.2	0.0044	0.06
intracellular receptor signaling pathway	6.7	3e-06	0.00081
respirasome	6.6	5.6e-05	0.0022
flavin adenine dinucleotide binding	6.1	0.0029	0.051
Ef down-regulated genes compared to kEc by DAVID (Yuen et al. Virulence. 2018)
Term	%	PValue	Fold Enrichment	Bonferroni	Benjamini	FDR
defense response	10.5263	2.26e-06	5.15238	0.000365	0.000365	0.000352
lipid metabolic process	6.01504	0.000167	6.72094	0.0266358	0.0134974	0.0129975
determination of adult lifespan	5.26316	0.0193852	3.25465	0.958049	0.285492	0.274918
IRE1-mediated unfolded protein response	4.51128	0.00264947	6.19409	0.34935	0.0810672	0.0780647
fatty acid metabolic process	3.7594	0.00220444	8.95714	0.300587	0.0810672	0.0780647
phospholipid biosynthetic process	3.00752	0.00178108	16.2423	0.250832	0.0810672	0.0780647
fatty acid beta-oxidation	3.00752	0.0035325	12.8228	0.436325	0.0817522	0.0787243
Ef down-regulated genes compared to kEc by Wormbase (Yuen et al. Virulence. 2018)
Term	%	P value	Q value
lipid oxidation	9.5	6.4e-05	0.0015
defense response	9	4.4e-08	1.1e-05
oxidoreductase activity acting on CH-OH group of donors	5.3	0.0026	0.034
immune system process	5.2	6.7e-07	3.7e-05
flavin adenine dinucleotide binding	5.2	0.0027	0.034
response to biotic stimulus	5	4e-08	1.1e-05
organic acid transport	4.5	0.002	0.027
monoatomic ion homeostasis	4	0.0035	0.04
determination of adult lifespan	3.4	0.0012	0.019

## Sheet: oxidoreductase genes
Ef_up_reg oxidoreductase genes
F41E6.5
cyp-35A5
cyp-35A1
cyp-34A9
cyp-33C9
cyp-35A3
fmo-1
adh-1
fmo-2
cyp-35D1
dhs-21
dhs-23
alh-11
gbh-2
ddo-1
cyp-35C1
F36A2.3
fat-3
cyp-13A7
cyp-35A2
cyp-35A4
gsto-1
C02D5.4
