# Supplementary material for: A gut-activated NHR-86–CYP pathway mediates the neuroprotective effects of Enterococcus faecium probiotics in a nematode model of amyotrophic lateral sclerosis
Source: PLoS Biol. 2026 Jan 30;24(1):e3003627. doi: 10.1371/journal.pbio.3003627 (PMC12872002; doi:10.1371/journal.pbio.3003627)
Supplement: S3 Table — (XLSX) [file pbio.3003627.s019.xlsx]

## Sheet: Sheet1
Strains
Reagent type (species) or resource	Designation	Source or reference	Identifiers
Strain, strain background (Escherichia coli)	OP50	Caenorhabditis Genetics Center (CGC)	OP50
Strain, strain background (Escherichia coli)	HT115	Source BioScience	HT115
Strain, strain background (C. elegans)	sod-1(tm776) II; unc-119(+) III; rtSi001 [sod-1p::sod-1WT M ::sod-1 3'UTR + Cbr-unc-119(+)] IV; vsIs48 [unc-17p::GFP]	PMID: 30296255	HA2630
Strain, strain background (C. elegans)	sod-1(tm776) II; unc-119(+) III; rtSi008 [sod-1p::sod-1A4V M ::sod-1 3'UTR + Cbr-unc-119(+)] IV; vsIs48 [unc-17p::GFP]	PMID: 30296255	HA2631
Strain, strain background (C. elegans)	N2 Bristol	CGC	N2
Strain, strain background (C. elegans)	nhr-62(gk478)	CGC	VC1095
Strain, strain background (C. elegans)	nhr-86(tm2590)	CGC	VL491
Strain, strain background (C. elegans)	nhr-130(gk710)	CGC	VC1520
Strain, strain background (C. elegans)	nhr-235(gk1085)	CGC	VC2317
Strain, strain background (C. elegans)	nhr-201(gk1231)	CGC	VC1747
Strain, strain background (C. elegans)	nhr-203(gk660)	CGC	VC1363
Strain, strain background (C. elegans)	nhr-207(gk632)	CGC	VC1386
Strain, strain background (C. elegans)	nhr-142(gk826)	NBRP	Sequence: F44E7.8
Strain, strain background (C. elegans)	nhr-237(gk1050)	NBRP	Sequence: Y46H3D.6
Strain, strain background (C. elegans)	nhr-11(tm1679)	NBRP	Sequence: ZC410.1
Strain, strain background (C. elegans)	nhr-12(tm1038)	NBRP	Sequence: R04B5.4
Strain, strain background (C. elegans)	nhr-106(tm1663)	NBRP	Sequence: T01G6.4
Strain, strain background (C. elegans)	nhr-196(tm1042)	NBRP	Sequence: K06B4.5
Strain, strain background (C. elegans)	nhr-205(tm1185)	NBRP	Sequence: R04B5.3
Strain, strain background (C. elegans)	nhr-86(tm2590); nhr-86p::nhr-86(ORF)::GFP	CGC	VL584
Strain, strain background (C. elegans)	sid-1(qt9) V;sqIs71 [rgef-1p::GFP + rgef-1p::sid-1].	CGC	MAH677
Strain, strain background (C. elegans)	sid-1(qt9) V;sqIs71 [rgef-1p::GFP + rgef-1p::sid-1]; sod-1(tm776) II; unc-119(+) III; rtSi008 [sod-1p::sod-1A4V M ::sod-1 3'UTR + Cbr-unc-119(+)] IV; vsIs48 [unc-17p::GFP]	This study	AA258
Strain, strain background (C. elegans)	sod-1(tm776) II; unc-119(+) III; rtSi008 [sod-1p::sod-1A4V M ::sod-1 3'UTR + Cbr-unc-119(+)] IV; vsIs48 [unc-17p::GFP]; nhr-86(tm2590)	This study	AA259
Strain, strain background (C. elegans)	sod-1(tm776) II; unc-119(+) III; rtSi008 [sod-1p::sod-1A4V M ::sod-1 3'UTR + Cbr-unc-119(+)] IV; vsIs48 [unc-17p::GFP]; nhr-86(tm2590); nhr-86p::nhr-86(ORF)::GFP	This study	AA260
Strain, strain background (C. elegans)	sod-1(tm776) II; unc-119(+) III; rtSi008 [sod-1p::sod-1A4V M ::sod-1 3'UTR + Cbr-unc-119(+)] IV; vsIs48 [unc-17p::GFP]; nhr-86(tm2590); vha-6p::nhr-86(ORF)::mCherry	This study	AA261
