# Supplementary material for: A gut-activated NHR-86–CYP pathway mediates the neuroprotective effects of Enterococcus faecium probiotics in a nematode model of amyotrophic lateral sclerosis
Source: PLoS Biol. 2026 Jan 30;24(1):e3003627. doi: 10.1371/journal.pbio.3003627 (PMC12872002; doi:10.1371/journal.pbio.3003627)
Supplement: S4 Table — (XLSX) [file pbio.3003627.s020.xlsx]

## Sheet: Sheet1
Primers
Primers for quantitative reverse transcription-PCR
Gene name	Forward primer sequence (5'-3')	Reverse primer sequence (5’-3’)
pan-act	TCGGTATGGGACAGAAGGAC	CATCCCAGTTGGTGACGATA
C02D5.4	AAGCTGAATCGTTCCCAGGACCA	TCCAACCCCATTCTCTGTTGGCT
fmo-2	TGAACACGCGTTTCTTCTCAC	ACACACGATGAGCTGGCTTT
dhs-23	GTTGCTGGTCCACAAGCACAACC	AGTTTACGCGGACACCGTGTTGA
F36A2.3	ATGGCTGCACCTGGAATGGAAGG	CAGCACCCCAGCTTCCAGGAATA
ddo-1	TCTTAGGGGAGTGGTCAGGGCTC	ACCGTGGCCATAGTGGTGGACTA
gsto-1	TGACCCGTACGAAAAGGTGCAACA	TGACGGCGAAGAGCAATGGAACT
sodh-1	TGACTGAGGGAGGACCACAT	TGGTGTCGAAAGTAACCTTTGAAT
F41E6.5	GATGGATGGTGGCGTACGAA	CGGAACCCGATGTGGCAAG
alh-11	TGTGACGCCGTCGAGAAAGTTGT	GGACACCGTCTCCAGTAGCTTCG
dhs-21	CTGACGAAACAATGCCCGCCAAT	CAGCTTTGGCCAACGAAAGGCAG
cyp-35A3	ATCCGCAAGTTTTCGAACCGGA	TGCCAAAGATTCTCCCAGGCAA
cyp-35A1	AACTGGAGGGATTGTGTCCACGC	TCACAAATGCTCACGTGGGGGAC
cyp-35C1	ACCGGCCAAGAAACAACGACAAC	TGGCGAGATCCTCCGTTAGTCAC
cyp-33C8	AAAACGGCAATGCCTCGGAGAA	ATCCCCTTCGATTTGTCGAGCG
cyp-34A9	AACCGATAGGCCAAAGACGCCAT	CAGCAGATATTGGCTGCCCCTCA
cyp-35D1	CTTCGCTTCCCACCAGGACCATT	ACCACCTCTCCTCCATGCCTGAT
cyp-13A7	TCGAAGGCGAAGCTGAACAAGA	CAGAGAAAGGGCAGTCGTGTCG
cyp-33C9	CGGGGACTTTGAGTCGTTCAGCA	AGGGTGTAGGCAAAGCACCATGT
cyp-35A5	AAATATGGGCTTCGGGAAGGAGC	CCGAAGTGACTGTGACCCCATTT
cyp-13A5	GCAATGGGTCAAACAGAATCGCT	GGAATCTCATGAAGAATTCGCGG
Primers for cloning
vha-6p BgI II F1	GGAAGATCTTCAACGTTGCCAGTGATGAATCCAAGCAC
vha-6p_nhr-86_fusion R1	CATGGATCCTCTAGACCCGGGTAGGTTTTAGTCGCCCTGAAATTAAACAA
nhr-86 ATG F2	CCTACCCGGGTCTAGAGGATCCATGGAGCCTCTCGACAACACAAGTCTTG
nhr-86 TGA KpnI R2	CGGGGTACCTCAGCAGAATTTTCCATTAACGAGATCATAA
pMS04_+160 sequencing F	ACTAATCTCCTGAAAATAGAAGTAGGTGA
pMS04_+3.7k sequencing R	CAGCAGTTTCCCTGAATTAAAATTAGAAG
nhr-86_+0.4k sequencing F	CCGTCCTTCAACGATCGAATGCC
