# Supplementary material for: A gut-activated NHR-86–CYP pathway mediates the neuroprotective effects of Enterococcus faecium probiotics in a nematode model of amyotrophic lateral sclerosis
Source: PLoS Biol. 2026 Jan 30;24(1):e3003627. doi: 10.1371/journal.pbio.3003627 (PMC12872002; doi:10.1371/journal.pbio.3003627)
Supplement: S5 Table — (XLSX) [file pbio.3003627.s021.xlsx]

## Sheet: sheet 1
Mean survival of animals during paraquat-induced oxidative stress.
Animals	RNAi	treatment	Mean survival ± SD (Days)	% change in mean to control	N (n)	Figure
HA2631 [sod-1(tm776) II; unc-119(+) III; rtSi008 [sod-1p::sod-1A4V M ::sod-1 3'UTR + Cbr-unc-119(+)] IV; vsIs48 [unc-17p::GFP]; nhr-86(tm2590)]		Ec-paraquat	2.90 ± 0.10		3 (274)	1D
HA2631		Ef-paraquat	3.77 ± 0.16***	30.01	3 (278)
HA2631	Empty vector	Ec-paraquat	3.12 ± 0.03		3 (270)	4B
HA2631	Empty vector	Ef-paraquat	4.25 ± 0.16***	36.25	3 (275)
HA2631	cyp-35A12345	Ec-paraquat	3.21 ± 0.09		3 (291)
HA2631	cyp-35A12345	Ef-paraquat	3.89 ± 0.22***	21.41	3 (288)
HA2631	Empty vector	Ec-paraquat	2.70 ± 0.53		3 (258)	5G
HA2631	Empty vector	Ef-paraquat	4.05 ± 0.31***	49.93	3 (258)
HA2631	nhr-86	Ec-paraquat	3.33 ± 0.16		3 (300)
HA2631	nhr-86	Ef-paraquat	3.68 ± 0.15*	10.41	3 (272)
HA2631		Ec-paraquat	3.03 ± 0.12		3 (264)	6C
HA2631		Ef-paraquat	4.30 ± 0.12***	41.87	3 (286)
sod-1(tm776) II; unc-119(+) III; rtSi008 [sod-1p::sod-1A4V M ::sod-1 3'UTR + Cbr-unc-119(+)] IV; vsIs48 [unc-17p::GFP]; nhr-86(tm2590)		Ec-paraquat	3.19 ± 0.16		3 (317)	6D
sod-1(tm776) II; unc-119(+) III; rtSi008 [sod-1p::sod-1A4V M ::sod-1 3'UTR + Cbr-unc-119(+)] IV; vsIs48 [unc-17p::GFP]; nhr-86(tm2590)		Ef-paraquat	3.59 ± 0.10*	12.65	3 (289)
sod-1(tm776) II; unc-119(+) III; rtSi008 [sod-1p::sod-1A4V M ::sod-1 3'UTR + Cbr-unc-119(+)] IV; vsIs48 [unc-17p::GFP]; nhr-86(tm2590); nhr-86p::nhr-86(ORF)::GFP		Ec-paraquat	3.19 ± 0.21		3 (298)	6E
sod-1(tm776) II; unc-119(+) III; rtSi008 [sod-1p::sod-1A4V M ::sod-1 3'UTR + Cbr-unc-119(+)] IV; vsIs48 [unc-17p::GFP]; nhr-86(tm2590); nhr-86p::nhr-86(ORF)::GFP		Ef-paraquat	3.90 ± 0.20***	22.36	3 (283)
sod-1(tm776) II; unc-119(+) III; rtSi008 [sod-1p::sod-1A4V M ::sod-1 3'UTR + Cbr-unc-119(+)] IV; vsIs48 [unc-17p::GFP]; nhr-86(tm2590); vha-6p::nhr-86(ORF)::mCherry		Ec-paraquat	3.07 ± 0.16		3 (298)	7D
sod-1(tm776) II; unc-119(+) III; rtSi008 [sod-1p::sod-1A4V M ::sod-1 3'UTR + Cbr-unc-119(+)] IV; vsIs48 [unc-17p::GFP]; nhr-86(tm2590); vha-6p::nhr-86(ORF)::mCherry		Ef-paraquat	3.55 ± 0.16***	15.74	3 (283)
The Kaplan-Meier method was used to calculate the survival fractions, and statistical significance between survival curves was determined using the log-rank test. All error bars represent the standard deviation (SD). The two-sample t-test was used when needed, and the data were judged to be statistically significant when p < 0.05. In the figures, asterisks (*) denote statistical significance as f…
