# Supplementary material for: A gut-activated NHR-86–CYP pathway mediates the neuroprotective effects of Enterococcus faecium probiotics in a nematode model of amyotrophic lateral sclerosis
Source: PLoS Biol. 2026 Jan 30;24(1):e3003627. doi: 10.1371/journal.pbio.3003627 (PMC12872002; doi:10.1371/journal.pbio.3003627)
Supplement: S1 Data — (XLSX) [file pbio.3003627.s022.xlsx]

## Sheet: 1C
Repeat 1
	Animal	Treatment	N	Defective	% animals with intact motor neurons
	sod-1 WTM	Ec-paraquat	40	3	7.5
	sod-1 WTM	Ef-paraquat	39	2	5.12821
	sod-1 A4VM	Ec-paraquat	33	16	48.4848
	sod-1 A4VM	Ef-paraquat	32	5	15.625
Repeat 2
	Animal	Treatment	N	Defective	% animals with intact motor neurons
	sod-1 WTM	Ec-paraquat	40	3	7.5
	sod-1 WTM	Ef-paraquat	36	2	5.55556
	sod-1 A4VM	Ec-paraquat	32	15	46.875
	sod-1 A4VM	Ef-paraquat	32	6	18.75
Repeat 3
	Animal	Treatment	N	Defective	% animals with intact motor neurons
	sod-1 WTM	Ec-paraquat	50	3	6
	sod-1 WTM	Ef-paraquat	49	3	6.12245
	sod-1 A4VM	Ec-paraquat	27	14	51.8519
	sod-1 A4VM	Ef-paraquat	30	5	16.6667
Repeat 4
	Animal	Treatment	N	Defective	% animals with intact motor neurons
	sod-1 WTM	Ec-paraquat	30	3	10
	sod-1 WTM	Ef-paraquat	42	2	4.7619
	sod-1 A4VM	Ec-paraquat	35	16	45.7143
	sod-1 A4VM	Ef-paraquat	32	6	18.75
Total	Animal	Treatment	N	Defective	% animals with intact motor neurons	SD	P
	sod-1 WTM	Ec-paraquat	160	12	7.5	1.65831
	sod-1 WTM	Ef-paraquat	166	9	5.42169	0.585068	0.0364483
	sod-1 A4VM	Ec-paraquat	127	61	48.0315	2.66756
	sod-1 A4VM	Ef-paraquat	126	22	17.4603	1.5625	1.04014e-06

## Sheet: 1D
Independent Assay 1									Independent Assay 2									Independent Assay 3
Treatment			Ec-paraquat	Ef-paraquat					Treatment			Ec-paraquat	Ef-paraquat					Treatment			Ec-paraquat	Ef-paraquat
Total animals			94	96					Total animals			96	95					Total animals			84	87
Mean survival days			2.84	4.61					Mean survival days			2.84	4.59					Mean survival days			3.02	4.52
				hazard ratio			P value						hazard ratio			P value						hazard ratio			P value
Ec-paraquat / Ef-paraquat				2.251			<0.0001		Ec-paraquat / Ef-paraquat				2.265			<0.0001		Ec-paraquat / Ef-paraquat				2.215			<0.0001

## Sheet: 1E
Relative locomotion (total distance / body length)
	Repeat 1			Repeat 2			Repeat 3
	Ec-paraquat	Ef-paraquat		Ec-paraquat	Ef-paraquat		Ec-paraquat	Ef-paraquat
	4.395	6.812		8.252	11.94		5.538	10.831
	4.687	7.445		3.88	8.293		5.671	12.199
	5.02	8.238		4.601	7.584		6.046	10.108
	4.99	8.733		4.983	8.636		6.517	11.912
	5.312	8.926		5.122	9.316		7.743	11.253
	5.505	9.215		5.893	9.591		7.34	12.58
	5.797	9.438		6.094	9.751		9.74	10.004
	6.093	9.68		7.004	9.981		8.664	13.704
	6.335	10.136		5.09	10.271		5.323	11.314
	7.229	10.705		5.269	10.411		5.584	5.84
							3.45
							5.998
Average	5.5363	8.9328		5.6188	9.5774		6.46783	10.9745
SD	0.851222	1.18863		1.25901	1.22606		1.6792	2.12591
P	<0.0001			<0.0001			<0.0001

## Sheet: 2A
Ef down-regulated genes by DAVID
Term	%	PValue	Fold Enrichment	Bonferroni	Benjamini	FDR
innate immune response	9.58904	0.00163781	5.28119	0.125769	0.06715	0.06715
transmembrane transport	8.21918	0.0269497	3.4131	0.893563	0.368313	0.368313
lipid transport	4.10959	0.0132292	16.6483	0.664466	0.254664	0.254664
S-adenosylmethionine biosynthesis	2.73973	0.0155283	124.862	0.722881	0.254664	0.254664
one-carbon metabolic process	2.73973	0.0716941	26.2868	0.997758	0.839845	0.839845

## Sheet: 2B
Ef up-regulated genes by DAVID
Term	%	PValue	Fold Enrichment	Bonferroni	Benjamini	FDR
oxidoreductase activity	10.4545	2.1632e-06	3.20535	0.000402274	6.70591e-05	6.20116e-05
hydrolase activity	9.54545	0.0273684	1.64492	0.994267	0.253963	0.234847
iron ion binding	5	9.64406e-06	6.22448	0.0017922	0.00017938	0.000165878
structural constituent of cuticle	5	0.00025025	4.24729	0.0454855	0.00423151	0.00391301
transferase activity	5	0.0104935	2.56043	0.859437	0.114811	0.106169
peptidase activity	4.09091	0.0374795	2.34429	0.999179	0.303095	0.280282
actin filament binding	2.27273	0.0397411	3.86118	0.99947	0.307994	0.284811
misfolded protein binding	1.36364	0.0297007	10.94	0.996332	0.253963	0.234847
heat shock protein binding	1.81818	0.00369851	12.5029	0.498021	0.0429951	0.0397589
heme transporter activity	1.36364	0.00327879	32.82	0.457115	0.040657	0.0375968

## Sheet: 2C
	sod-1WT Ec				sod-1WT Ef				sod-1A4V Ec				sod-1A4V Ef
	Repeat 1	Repeat 2	Repeat 3	Repeat 4	Repeat 1	Repeat 2	Repeat 3	Repeat 4	Repeat 1	Repeat 2	Repeat 3	Repeat 4	Repeat 1	Repeat 2	Repeat 3	Repeat 4
irg-8	1	1	1	1	0.0935586	0.0856027	0.188323	0.172309	1.0242	1.00164	1.10231	0.976646	0.0685327	0.0732213	0.137949	0.147386
ilys-5	1	1	1	1	0.194863	0.187359	0.243941	0.234547	1.25691	1.14684	1.01455	0.987882	0.0919902	0.0953998	0.115159	0.119428
endu-2	1	1	1	1	0.498119	0.374718	0.363076	0.327561	1.237	1.19865	1.12756	1.02615	0.381699	0.398211	0.579305	0.604365
clec-218	1	1	1	1	0.310526	0.295823	0.435615	0.414989	1.20723	1.19845	1.01499	0.971231	0.0601219	0.0746125	0.0843408	0.104669
acdh-1	1	1	1	1	0.158467	0.142366	0.170327	0.153021	1.14269	1.01102	1.15302	0.990654	0.0532235	0.0542229	0.0572068	0.058281
spp-1	1	1	1	1	0.397361	0.386483	0.554997	0.539804	1.20619	1.18728	0.939804	1.10999	0.30742	0.303105	0.429376	0.423349
pgp-1	1	1	1	1	0.498119	0.374718	0.363076	0.327561	1.237	1.19865	0.927561	0.926152	0.381699	0.398211	0.579305	0.604365
K08D8.5	1	1	1	1	0.140074	0.134142	0.131301	0.12574	0.959477	0.91577	1.12574	1.0626	0.0972918	0.102944	0.0911983	0.096496
F08G5.6	1	1	1	1	0.228082	0.22391	0.334441	0.356708	0.874107	0.976643	0.896217	0.968882	0.213228	0.261062	0.291017	0.240313

## Sheet: 2D
	sod-1WT Ec				sod-1WT Ef				sod-1A4V Ec				sod-1A4V Ef
	Repeat 1	Repeat 2	Repeat 3	Repeat 4	Repeat 1	Repeat 2	Repeat 3	Repeat 4	Repeat 1	Repeat 2	Repeat 3	Repeat 4	Repeat 1	Repeat 2	Repeat 3	Repeat 4
C02D5.4	1	1	1	1	6.41181	7.14294	5.95381	5.82598	1.74771	1.60515	1.91213	1.82361	6.99495	7.4111	8.05895	8.84185
fmo-2	1	1	1	1	391.853	415.172	421.504	383.709	6.26977	5.63149	7.51899	4.70666	236.859	232.101	251.021	276.1
dhs-23	1	1	1	1	6.42591	5.68677	6.76476	5.8542	0.923611	0.968054	1.17347	1.15183	4.13514	4.69301	6.1291	4.71901
F36A2.3	1	1	1	1	4.43009	4.21913	4.94128	4.86256	0.966521	0.90042	0.960451	0/98018898	4.51528	5.05068	5.11431	5.60274
ddo-1	1	1	1	1	2.92421	2.49036	2.90452	2.8508	0.660345	0.784666	0.765247	0.848428	2.23871	2.71551	3.19697	2.99366
gsto-1	1	1	1	1	33.8143	35.9992	32.8965	34.6311	0.774107	0.776643	0.896217	1.0287	44.3756	44.3914	40.0004	40.9774
sodh-1	1	1	1	1	12.775	13.6053	11.9392	14.5523	0.927677	0.913389	1.08658	1.14992	6.82012	7.55099	8.10385	8.89124
F41E6.5	1	1	1	1	4.24175	4.36494	4.36058	4.48587	1.31172	1.24813	1.26399	1.0835	3.75818	4.29665	4.1366	4.22726
alh-11	1	1	1	1	3.17358	3.13532	3.78329	3.34954	1.13947	1.21362	1.0669	1.04717	3.79567	3.8829	4.02318	4.1025
dhs-21	1	1	1	1	3.71323	3.83059	3.94978	4.42883	1.388	1.39587	1.10187	1.12646	4.33909	4.63708	5.06776	5.25153

## Sheet: 3B
Repeat 1
	RNAi	Treatment	N	Defective	% animals with intact motor neurons
	Empty vector	Ec-paraquat	60	29	48.3333
	Empty vector	Ef-paraquat	32	5	15.625
	pmk-1	Ec-paraquat	40	19	47.5
	pmk-1	Ef-paraquat	32	5	15.625
	daf-16	Ec-paraquat	32	15	46.875
	daf-16	Ef-paraquat	32	5	15.625
	elt-2	Ec-paraquat	24	12	50
	elt-2	Ef-paraquat	30	7	23.3333
	skn-1	Ec-paraquat	32	14	43.75
	skn-1	Ef-paraquat	32	6	18.75
Repeat 2
	RNAi	Treatment	N	Defective	% animals with intact motor neurons
	Empty vector	Ec-paraquat	32	14	43.75
	Empty vector	Ef-paraquat	32	6	18.75
	pmk-1	Ec-paraquat	32	13	40.625
	pmk-1	Ef-paraquat	35	6	17.1429
	daf-16	Ec-paraquat	32	13	40.625
	daf-16	Ef-paraquat	32	3	9.375
	elt-2	Ec-paraquat	24	10	41.6667
	elt-2	Ef-paraquat	20	4	20
	skn-1	Ec-paraquat	32	15	46.875
	skn-1	Ef-paraquat	35	7	20
Repeat 3
	RNAi	Treatment	N	Defective	% animals with intact motor neurons
	Empty vector	Ec-paraquat	32	15	46.875
	Empty vector	Ef-paraquat	33	6	18.1818
	pmk-1	Ec-paraquat	34	14	41.1765
	pmk-1	Ef-paraquat	30	6	20
	daf-16	Ec-paraquat	39	16	41.0256
	daf-16	Ef-paraquat	28	4	14.2857
	elt-2	Ec-paraquat	28	14	50
	elt-2	Ef-paraquat	37	6	16.2162
	skn-1	Ec-paraquat	38	18	47.3684
	skn-1	Ef-paraquat	35	9	25.7143
Total
	RNAi	Treatment	N	Defective	% animals with intact motor neurons	SD	P
	Empty vector	Ec-paraquat	124	58	46.7742	2.34163
	Empty vector	Ef-paraquat	97	17	17.5258	1.66462	6.45822e-05
	pmk-1	Ec-paraquat	106	46	43.3962	3.82005
	pmk-1	Ef-paraquat	97	17	17.5258	2.2214	0.000562158
	daf-16	Ec-paraquat	103	44	42.7184	3.49852
	daf-16	Ef-paraquat	92	12	13.0435	3.29068	0.000427991
	elt-2	Ec-paraquat	76	36	47.3684	4.81125
	elt-2	Ef-paraquat	87	17	19.5402	3.56093	0.00137505
	skn-1	Ec-paraquat	102	47	46.0784	1.96223
	skn-1	Ef-paraquat	102	22	21.5686	3.71297	0.000538969

## Sheet: 4A
Repeat 1
	RNAi	Treatment	N	Defective	% animals with intact motor neurons
	Empty vector	Ec-paraquat	65	31	47.6923
	Empty vector	Ef-paraquat	60	11	18.3333
	cyp-35A12345	Ec-paraquat	25	11	44
	cyp-35A12345	Ef-paraquat	54	20	37.037
Repeat 2
	RNAi	Treatment	N	Defective	% animals with intact motor neurons
	Empty vector	Ec-paraquat	56	25	44.6429
	Empty vector	Ef-paraquat	27	4	14.8148
	cyp-35A12345	Ec-paraquat	50	24	48
	cyp-35A12345	Ef-paraquat	59	20	33.8983
Repeat 3
	RNAi	Treatment	N	Defective	% animals with intact motor neurons
	Empty vector	Ec-paraquat	28	14	50
	Empty vector	Ef-paraquat	20	3	15
	cyp-35A12345	Ec-paraquat	59	26	44.0678
	cyp-35A12345	Ef-paraquat	64	26	40.625
Repeat 3
	RNAi	Treatment	N	Defective	% animals with intact motor neurons
	Empty vector	Ec-paraquat	31	14	45.1613
	Empty vector	Ef-paraquat	33	5	15.1515
	cyp-35A12345	Ec-paraquat	46	24	52.1739
	cyp-35A12345	Ef-paraquat	39	15	38.4615
Total
	RNAi	Treatment	N	Defective	% animals with intact motor neurons	P
	Empty vector	Ec-paraquat	180	84	46.6667
	Empty vector	Ef-paraquat	140	23	16.4286	0.000169902
	cyp-35A12345	Ec-paraquat	180	85	47.2222
	cyp-35A12345	Ef-paraquat	216	81	37.5	0.0353819

## Sheet: 4B
Independent Assay 1																						Independent Assay 2																						Independent Assay 3
														hazard ratio																						hazard ratio
Treatment							Total animals			Mean survival days				Ec-paraquat / Ef-paraquat					P value			Treatment							Total animals			Mean survival days				Ec-paraquat / Ef-paraquat					P value			Treatment
Empty vector_Ec-paraquat							94			3.11				2.251					<0.0001			Empty vector_Ec-paraquat							91			3.09				2.153					<0.0001			Empty vector_Ec-paraquat
Empty vector_Ef-paraquat							96			4.4												Empty vector_Ef-paraquat							91			4.25												Empty vector_Ef-paraquat
cyp-35A12345 RNAi_Ec-paraquat							106			3.3				1.582					<0.0001			cyp-35A12345 RNAi_Ec-paraquat							91			3.21				1.518					<0.0001			cyp-35A12345 RNAi_Ec-paraquat
cyp-35A12345 RNAi_Ef-paraquat							102			4.1												cyp-35A12345 RNAi_Ef-paraquat							95			3.92												cyp-35A12345 RNAi_Ef-paraquat

[truncated: 40 more sheets: 4C, 4E, 5A, 5B, 5D, 5E, 5F, 5G, 6B, 6C, 6D, 6E, 6F, 6G, 7B, 7C, 7D, 7E, S2, S3A …]
